# Supplementary material for: In Vitro Antimicrobial Activity of Volatile Compounds from the Lichen Pseudevernia furfuracea (L.) Zopf. Against Multidrug-Resistant Bacteria and Fish Pathogens
Source: Microorganisms. 2024 Nov 15;12(11):2336. doi: 10.3390/microorganisms12112336 (PMC11596387; doi:10.3390/microorganisms12112336)
Supplement: Supplementary file 1 [file microorganisms-12-02336-s001.zip]

Archive with 1 entries (1 files):
- microorganisms-3249216-supplementary.pdf
